# Supplementary material for: Assessment of a pretomanid analogue library for African trypanosomiasis: Hit-to-lead studies on 6-substituted 2-nitro-6,7-dihydro-5H-imidazo[2,1-b][1,3]thiazine 8-oxides
Source: Bioorg Med Chem Lett. 2018 Jan 15;28(2):207–13. doi: 10.1016/j.bmcl.2017.10.067 (PMC5840523; doi:10.1016/j.bmcl.2017.10.067)
Supplement: MOL files — ZIP file containing the MOL files of the most important compounds in this article. [file mol.zip]

Archive with 2 entries (2 files):
- compound24.mol
- compound35.mol
