# Supplementary material for: Assessment of a pretomanid analogue library for African trypanosomiasis: Hit-to-lead studies on 6-substituted 2-nitro-6,7-dihydro-5H-imidazo[2,1-b][1,3]thiazine 8-oxides
Source: Bioorg Med Chem Lett. 2018 Jan 15;28(2):207–13. doi: 10.1016/j.bmcl.2017.10.067 (PMC5840523; doi:10.1016/j.bmcl.2017.10.067)
Supplement: MOL files — ZIP file containing the MOL files of the most important compounds in this article. [file mol.zip › compound24.mol]

compound 35.mol
  ChemDraw08231720122D

 26 28  0  0  0  0  0  0  0  0999 V2000
   -1.8440    0.3524    0.0000 N   0  0  0  0  0  0  0  0  0  0  0  0
   -1.3591   -0.3150    0.0000 C   0  0  0  0  0  0  0  0  0  0  0  0
   -2.6287    0.0975    0.0000 C   0  0  0  0  0  0  0  0  0  0  0  0
   -1.8440   -0.9825    0.0000 N   0  0  0  0  0  0  0  0  0  0  0  0
   -0.5386   -0.2288    0.0000 S   0  0  0  0  0  0  0  0  0  0  0  0
   -0.2031    0.5249    0.0000 C   0  0  0  0  0  0  0  0  0  0  0  0
   -0.6880    1.1923    0.0000 C   0  0  0  0  0  0  0  0  0  0  0  0
   -1.5085    1.1061    0.0000 C   0  0  0  0  0  0  0  0  0  0  0  0
   -0.3524    1.9460    0.0000 O   0  0  0  0  0  0  0  0  0  0  0  0
    0.4680    2.0322    0.0000 C   0  0  0  0  0  0  0  0  0  0  0  0
    0.9530    1.3648    0.0000 C   0  0  0  0  0  0  0  0  0  0  0  0
    0.6174    0.6111    0.0000 C   0  0  0  0  0  0  0  0  0  0  0  0
    1.1023   -0.0563    0.0000 C   0  0  0  0  0  0  0  0  0  0  0  0
    1.9228    0.0299    0.0000 C   0  0  0  0  0  0  0  0  0  0  0  0
    2.2584    0.7836    0.0000 C   0  0  0  0  0  0  0  0  0  0  0  0
    1.7734    1.4510    0.0000 C   0  0  0  0  0  0  0  0  0  0  0  0
    2.4077   -0.6375    0.0000 O   0  0  0  0  0  0  0  0  0  0  0  0
   -2.6287   -0.7275    0.0000 C   0  0  0  0  0  0  0  0  0  0  0  0
   -3.2953   -1.2118    0.0000 N   0  3  0  0  0  0  0  0  0  0  0  0
   -4.0487   -0.8757    0.0000 O   0  5  0  0  0  0  0  0  0  0  0  0
   -3.2084   -2.0322    0.0000 O   0  0  0  0  0  0  0  0  0  0  0  0
    3.2282   -0.5513    0.0000 C   0  0  0  0  0  0  0  0  0  0  0  0
    3.5638    0.2024    0.0000 F   0  0  0  0  0  0  0  0  0  0  0  0
    3.7131   -1.2187    0.0000 F   0  0  0  0  0  0  0  0  0  0  0  0
    4.0487   -0.4650    0.0000 F   0  0  0  0  0  0  0  0  0  0  0  0
   -0.0537   -0.8962    0.0000 O   0  0  0  0  0  0  0  0  0  0  0  0
  1  2  1  0      
  1  3  1  0      
  3 18  2  0      
 18  4  1  0      
  4  2  2  0      
  2  5  1  0      
  5  6  1  0      
  6  7  1  0      
  7  8  1  0      
  8  1  1  0      
  7  9  1  6      
  9 10  1  0      
 10 11  1  0      
 11 12  2  0      
 12 13  1  0      
 13 14  2  0      
 14 15  1  0      
 15 16  2  0      
 16 11  1  0      
 14 17  1  0      
 18 19  1  0      
 19 20  1  0      
 19 21  2  0      
 17 22  1  0      
 22 23  1  0      
 22 24  1  0      
 22 25  1  0      
  5 26  1  1      
M  CHG  2  19   1  20  -1
M  END
