# Supplementary material for: Assessment of a pretomanid analogue library for African trypanosomiasis: Hit-to-lead studies on 6-substituted 2-nitro-6,7-dihydro-5H-imidazo[2,1-b][1,3]thiazine 8-oxides
Source: Bioorg Med Chem Lett. 2018 Jan 15;28(2):207–13. doi: 10.1016/j.bmcl.2017.10.067 (PMC5840523; doi:10.1016/j.bmcl.2017.10.067)
Supplement: MOL files — ZIP file containing the MOL files of the most important compounds in this article. [file mol.zip › compound35.mol]

Untitled Document-1
  ChemDraw08231720052D

 32 35  0  0  0  0  0  0  0  0999 V2000
   -1.9934    1.3668    0.0000 N   0  0  0  0  0  0  0  0  0  0  0  0
   -1.5085    0.6993    0.0000 C   0  0  0  0  0  0  0  0  0  0  0  0
   -2.7780    1.1118    0.0000 C   0  0  0  0  0  0  0  0  0  0  0  0
   -1.9934    0.0319    0.0000 N   0  0  0  0  0  0  0  0  0  0  0  0
   -0.6880    0.7856    0.0000 S   0  0  0  0  0  0  0  0  0  0  0  0
   -0.3524    1.5392    0.0000 C   0  0  0  0  0  0  0  0  0  0  0  0
   -0.8374    2.2067    0.0000 C   0  0  0  0  0  0  0  0  0  0  0  0
   -1.6579    2.1204    0.0000 C   0  0  0  0  0  0  0  0  0  0  0  0
   -0.5018    2.9604    0.0000 O   0  0  0  0  0  0  0  0  0  0  0  0
    0.3187    3.0466    0.0000 C   0  0  0  0  0  0  0  0  0  0  0  0
    0.8036    2.3792    0.0000 C   0  0  0  0  0  0  0  0  0  0  0  0
    0.4680    1.6255    0.0000 C   0  0  0  0  0  0  0  0  0  0  0  0
    0.9530    0.9580    0.0000 C   0  0  0  0  0  0  0  0  0  0  0  0
    1.7734    1.0443    0.0000 C   0  0  0  0  0  0  0  0  0  0  0  0
    2.1090    1.7979    0.0000 C   0  0  0  0  0  0  0  0  0  0  0  0
    1.6241    2.4654    0.0000 N   0  0  0  0  0  0  0  0  0  0  0  0
    2.2584    0.3768    0.0000 C   0  0  0  0  0  0  0  0  0  0  0  0
    1.9228   -0.3768    0.0000 C   0  0  0  0  0  0  0  0  0  0  0  0
    2.4077   -1.0443    0.0000 C   0  0  0  0  0  0  0  0  0  0  0  0
    3.2282   -0.9580    0.0000 C   0  0  0  0  0  0  0  0  0  0  0  0
    3.5638   -0.2044    0.0000 C   0  0  0  0  0  0  0  0  0  0  0  0
    3.0788    0.4631    0.0000 C   0  0  0  0  0  0  0  0  0  0  0  0
    3.7131   -1.6255    0.0000 O   0  0  0  0  0  0  0  0  0  0  0  0
   -0.2031    0.1181    0.0000 O   0  0  0  0  0  0  0  0  0  0  0  0
    3.3776   -2.3792    0.0000 C   0  0  0  0  0  0  0  0  0  0  0  0
    3.8625   -3.0466    0.0000 F   0  0  0  0  0  0  0  0  0  0  0  0
    2.5571   -2.4654    0.0000 F   0  0  0  0  0  0  0  0  0  0  0  0
    4.1981   -2.2929    0.0000 F   0  0  0  0  0  0  0  0  0  0  0  0
   -2.7780    0.2868    0.0000 C   0  0  0  0  0  0  0  0  0  0  0  0
   -3.4446   -0.1975    0.0000 N   0  3  0  0  0  0  0  0  0  0  0  0
   -4.1981    0.1386    0.0000 O   0  5  0  0  0  0  0  0  0  0  0  0
   -3.3578   -1.0179    0.0000 O   0  0  0  0  0  0  0  0  0  0  0  0
  1  2  1  0      
  1  3  1  0      
  3 29  2  0      
 29  4  1  0      
  4  2  2  0      
  2  5  1  0      
  5  6  1  0      
  6  7  1  0      
  7  8  1  0      
  8  1  1  0      
  7  9  1  0      
  9 10  1  0      
 10 11  1  0      
 11 12  2  0      
 12 13  1  0      
 13 14  2  0      
 14 15  1  0      
 15 16  2  0      
 16 11  1  0      
 14 17  1  0      
 17 18  2  0      
 18 19  1  0      
 19 20  2  0      
 20 21  1  0      
 21 22  2  0      
 22 17  1  0      
 20 23  1  0      
  5 24  2  0      
 23 25  1  0      
 25 26  1  0      
 25 27  1  0      
 25 28  1  0      
 29 30  1  0      
 30 31  1  0      
 30 32  2  0      
M  CHG  2  30   1  31  -1
M  END
